# Supplementary material for: Barriers to Healthcare Access During the Coronavirus Disease 2019 (COVID-19) Pandemic: A Cross-Sectional Study Among Romanian Patients with Chronic Illnesses and Confirmed SARS-CoV-2 Infection
Source: Healthcare (Basel). 2025 Jun 3;13(11):1333. doi: 10.3390/healthcare13111333 (PMC12155512; doi:10.3390/healthcare13111333)
Supplement: Supplementary file 1 [file healthcare-13-01333-s001.zip]

Archive with 1 entries (1 files):
- healthcare-3615482-supplementary.pdf
